# Supplementary material for: From Bench to Piglet: A Comparison of In Vivo and In Vitro Effects of Phytogenics on Post-Weaning Diarrhea, Growth Performance, and Bacterial Behavior
Source: Animals (Basel). 2025 Jun 4;15(11):1661. doi: 10.3390/ani15111661 (PMC12153809; doi:10.3390/ani15111661)
Supplement: Supplementary file 1 [file animals-15-01661-s001.zip]

Archive with 1 entries (1 files):
- animals-3540136-SI.pdf
